# Supplementary material for: The Grafting of Universal T-Helper Epitopes Enhances Immunogenicity of HIV-1 Tat Concurrently Improving Its Safety Profile
Source: PLoS One. 2014 Dec 22;9(12):e114155. doi: 10.1371/journal.pone.0114155 (PMC4273983; doi:10.1371/journal.pone.0114155)
Supplement: S1 Table — Primers used for the construction of the HTL-Tat expression vectors. The Tat domains targeted, the epitopes grafted and the primer numbers and sequences in the 5′ to 3′ orientation are presented. The restriction enzymes sites engineered into the primers are highlighted with bold fonts. The asterisk in the primer sequences represents the junction between two adjacent domains of Tat. (XLSX) [file pone.0114155.s003.xlsx]

## Sheet: Sheet1
		Targeted Tat Domain	HTL Epitope Engineered	Primers	Sequence
		-	-	N113	TAGAATTCGCCGCCGCCATGGAGCCAGTAGATCCTAACCTA
				N457	AGAGTCTAGACTAGTCGAAGGGGTCTGTCTCTGTCTT
		CRD	PADRE	N468	CTGAAGGCTGCTGCC*AGCTACCACTGCCTGGTG
				N649	GGCAGCAGCCTTCAGCGTCCAGGCAGCGACAAACTTGGC*GCAGTGCTTGCAGTAGC
			Pol711	N650	CACAAGGGCATTGGC*AGCTACCACTGCCTGGTG
				N651	GCCAATGCCCTTGTGGGCAGGCACCCATGCGAGGTACACCTTCTC*GCAGTGCTTGCAGTAGC
		BD	PADRE	N679	CTGAAGGCTGCTGCC*CGGCGCCAGCGCCGGAGC
				N680	GGCAGCAGCCTTCAGGCTCCAGGCAGCGACAAACTTGGC*CTTCTTCCGGCCGTAGC
			Pol711	N652	CCACAAGGGCATTGGC*CGGCGCCAGCGCCGGAGC
				N653	GCCAATGCCCTTGTGGGCAGGCACCCATGCGAGGTACACCTTCTC*CTTCTTCCGGCCGTAGC
